# Supplementary material for: Identification of a gene signature associated with radiotherapy and prognosis in gliomas
Source: Oncotarget. 2017 Oct 6;8(51):88974–87. doi: 10.18632/oncotarget.21634 (PMC5687662; doi:10.18632/oncotarget.21634)
Supplement: Supplementary file 2 [file oncotarget-08-88974-s002.xlsx]

## Sheet: TCGA_CC
filename	style
5500024024987031607949.A10.level2.data.txt	Radiation
5500024024987031607949.A12.level2.data.txt	Radiation
5500024037497121008340.A01.level2.data.txt	Radiation
5500024024987031607949.G12.level2.data.txt	Radiation
5500024024987031607949.F12.level2.data.txt	Radiation
5500024024987031607949.D12.level2.data.txt	Radiation
5500024024987031607949.G11.level2.data.txt	Radiation
5500024035736031208615.F08.level2.data.txt	Radiation
5500024037497121008340.E11.level2.data.txt	Radiation
5500024037497121008340.A11.level2.data.txt	Radiation
5500024024987031607949.H10.level2.data.txt	Radiation
5500024037497121008340.B04.level2.data.txt	Radiation
5500024024987031607949.G10.level2.data.txt	Radiation
5500024037497121008340.E06.level2.data.txt	Radiation
5500024037497121008340.B11.level2.data.txt	Radiation
5500024024987031607949.D10.level2.data.txt	Radiation
5500024024987031607949.B10.level2.data.txt	Radiation
5500024024987031607949.B11.level2.data.txt	Radiation
5500024024987031607949.B12.level2.data.txt	Radiation
5500024024987031607949.H12.level2.data.txt	Radiation
5500024037497121008340.F06.level2.data.txt	Radiation
5500024024987031607949.E12.level2.data.txt	Radiation
5500024024987031607949.C12.level2.data.txt	Radiation
5500024024987031607949.H11.level2.data.txt	Radiation
5500024037497121008340.A02.level2.data.txt	Radiation
5500024037497121008340.A06.level2.data.txt	Radiation
5500024024987031607949.E11.level2.data.txt	Radiation
5500024024987031607949.D11.level2.data.txt	Radiation
5500024024987031607949.E10.level2.data.txt	Radiation
5500024024987031607949.C10.level2.data.txt	Radiation
5500024037497121008340.F05.level2.data.txt	Radiation
5500024024987031607949.C11.level2.data.txt	Radiation
5500014026072032607011.H07.level2.data.txt	Radiation
5500024037497121008340.A12.level2.data.txt	Radiation
5500024035100021608462.C04.level2.data.txt	Radiation
5500024037497121008340.F08.level2.data.txt	Radiation
5500014026072032607011.A07.level2.data.txt	Radiation
5500014026072032607011.E05.level2.data.txt	Radiation
5500014026072032607011.C05.level2.data.txt	Radiation
5500024037497121008340.C04.level2.data.txt	Radiation
5500014026072032607011.C07.level2.data.txt	Radiation
5500014026072032607011.F07.level2.data.txt	Radiation
5500014026072032607011.E07.level2.data.txt	Radiation
5500014026072032607011.B05.level2.data.txt	Radiation
5500024037497121008340.C11.level2.data.txt	Radiation
5500014026072032607011.D05.level2.data.txt	Radiation
5500014026072032607011.D07.level2.data.txt	Radiation
5500014026072032607011.G07.level2.data.txt	Radiation
5500024037497121008340.B07.level2.data.txt	Radiation
5500024035736031208615.B07.level2.data.txt	Radiation
5500014026072032607011.H05.level2.data.txt	Radiation
5500024035736031208615.C04.level2.data.txt	Radiation
5500014026072032607011.G05.level2.data.txt	Radiation
5500024035100021608462.C05.level2.data.txt	Radiation
5500014026072032607011.B07.level2.data.txt	Radiation
5500014026072032607011.H09.level2.data.txt	Radiation
5500024035736031208615.D08.level2.data.txt	Radiation
5500024035736031208615.E04.level2.data.txt	Radiation
5500024037497121008340.E05.level2.data.txt	Radiation
5500024035736031208615.A02.level2.data.txt	Radiation
5500024035736031208615.H04.level2.data.txt	Radiation
5500024035736031208615.B08.level2.data.txt	Radiation
5500024035736031208615.C05.level2.data.txt	Radiation
5500024035736031208615.D01.level2.data.txt	Radiation
5500024037497121008340.B05.level2.data.txt	Radiation
5500024035736031208615.E05.level2.data.txt	Radiation
5500024035736031208615.F01.level2.data.txt	Radiation
5500024037497121008340.C12.level2.data.txt	Radiation
5500024037497121008340.A09.level2.data.txt	Radiation
5500024035736031208615.B09.level2.data.txt	Radiation
5500024037497121008340.D08.level2.data.txt	Radiation
5500024037497121008340.C03.level2.data.txt	Radiation
5500024037497121008340.B06.level2.data.txt	Radiation
5500024035736031208615.A04.level2.data.txt	Radiation
5500024035736031208615.B01.level2.data.txt	Radiation
5500024037497121008340.C02.level2.data.txt	Radiation
5500024035736031208615.C07.level2.data.txt	Radiation
5500024035736031208615.D03.level2.data.txt	Radiation
5500024035736031208615.H09.level2.data.txt	Radiation
5500024035736031208615.E07.level2.data.txt	Radiation
5500024035736031208615.F03.level2.data.txt	Radiation
5500024035736031208615.A05.level2.data.txt	Radiation
5500024035736031208615.B02.level2.data.txt	Radiation
5500024035736031208615.C06.level2.data.txt	Radiation
TARRE_p_MultiPlate_TCGA_SS_MA_Ref_HT_HG-U133A_96-HTA_A01_586090.level2.data.txt	Radiation
TARRE_p_MultiPlate_TCGA_SS_MA_Ref_HT_HG-U133A_96-HTA_A07_586066.level2.data.txt	Radiation
TARRE_p_MultiPlate_TCGA_SS_MA_Ref_HT_HG-U133A_96-HTA_B01_586212.level2.data.txt	Radiation
TARRE_p_MultiPlate_TCGA_SS_MA_Ref_HT_HG-U133A_96-HTA_B07_586200.level2.data.txt	Radiation
TARRE_p_MultiPlate_TCGA_SS_MA_Ref_HT_HG-U133A_96-HTA_C01_586220.level2.data.txt	Radiation
5500024035100021608462.B01.level2.data.txt	Radiation
5500024035100021608462.B05.level2.data.txt	Radiation
5500024037497121008340.C10.level2.data.txt	Radiation
5500024035100021608462.C01.level2.data.txt	Radiation
5500024035100021608462.A02.level2.data.txt	Radiation
5500024035100021608462.A05.level2.data.txt	Radiation
5500024032848101507996.E02.level2.data.txt	Radiation
5500024035736031208615.H01.level2.data.txt	Radiation
5500024035100021608462.B02.level2.data.txt	Radiation
5500024035100021608462.B10.level2.data.txt	Radiation
5500024035100021608462.B06.level2.data.txt	Radiation
5500024035100021608462.C02.level2.data.txt	Radiation
5500024032848101507996.H05.level2.data.txt	Radiation
5500024032848101507996.A01.level2.data.txt	Radiation
5500024035736031208615.G01.level2.data.txt	Radiation
5500024035736031208615.G02.level2.data.txt	Radiation
5500024035736031208615.G03.level2.data.txt	Radiation
5500024035736031208615.C08.level2.data.txt	Radiation
5500024035736031208615.G08.level2.data.txt	Radiation
5500024035736031208615.H07.level2.data.txt	Radiation
5500024035736031208615.F09.level2.data.txt	Radiation
5500024035736031208615.G04.level2.data.txt	Radiation
5500024035736031208615.F10.level2.data.txt	Radiation
5500024037497121008340.F09.level2.data.txt	Radiation
5500024037497121008340.F04.level2.data.txt	Radiation
5500024032848101507996.G01.level2.data.txt	Radiation
5500024032848101507996.C06.level2.data.txt	Radiation
APEEK_p_TCGA_GBM16-Ov15_Expr_HT_HG-U133A_96-HTA_D01_464120.level2.data.txt	Radiation
5500024035100021608462.C12.level2.data.txt	Radiation
5500024035100021608462.C09.level2.data.txt	Radiation
5500024035100021608462.C06.level2.data.txt	Radiation
5500024035100021608462.C08.level2.data.txt	Radiation
5500024032848101507996.E05.level2.data.txt	Radiation
5500024032848101507996.C01.level2.data.txt	Radiation
5500024035736031208615.H03.level2.data.txt	Radiation
5500024035736031208615.E08.level2.data.txt	Radiation
5500024032848101507996.F06.level2.data.txt	Radiation
5500024032848101507996.D01.level2.data.txt	Radiation
5500024032848101507996.G06.level2.data.txt	Radiation
5500024032848101507996.A03.level2.data.txt	Radiation
5500024035736031208615.G09.level2.data.txt	Radiation
5500024032848101507996.C05.level2.data.txt	Radiation
5500024032848101507996.B03.level2.data.txt	Radiation
5500024035736031208615.F04.level2.data.txt	Radiation
5500024032848101507996.C02.level2.data.txt	Radiation
5500024032848101507996.F05.level2.data.txt	Radiation
5500024032848101507996.D02.level2.data.txt	Radiation
5500024035736031208615.B03.level2.data.txt	Radiation
5500024032848101507996.G05.level2.data.txt	Radiation
5500024032848101507996.A04.level2.data.txt	Radiation
5500024032848101507996.H02.level2.data.txt	Radiation
5500024032848101507996.B04.level2.data.txt	Radiation
5500024032848101507996.E04.level2.data.txt	Radiation
5500024032848101507996.C03.level2.data.txt	Radiation
BONES_p_TCGA_Batch8_9_RNA_HT_HG-U133A_96-HTA_A01_298034.level2.data.txt	Radiation
5500024035736031208615.C09.level2.data.txt	Radiation
5500024032848101507996.F04.level2.data.txt	Radiation
5500024032848101507996.D05.level2.data.txt	Radiation
5500024032848101507996.G04.level2.data.txt	Radiation
5500024032848101507996.A05.level2.data.txt	Radiation
5500024032848101507996.H01.level2.data.txt	Radiation
5500024032848101507996.B05.level2.data.txt	Radiation
5500024032848101507996.E03.level2.data.txt	Radiation
5500024032848101507996.C04.level2.data.txt	Radiation
BONES_p_TCGA_Batch8_9_RNA_HT_HG-U133A_96-HTA_A05_298092.level2.data.txt	Radiation
5500024032848101507996.D04.level2.data.txt	Radiation
5500024032848101507996.G03.level2.data.txt	Radiation
5500024037497121008340.D01.level2.data.txt	Radiation
5500024037497121008340.D09.level2.data.txt	Radiation
5500024032848101507996.B06.level2.data.txt	Radiation
5500024035736031208615.D05.level2.data.txt	Radiation
5500024035736031208615.E01.level2.data.txt	Radiation
5500024035736031208615.F05.level2.data.txt	Radiation
5500024035736031208615.B04.level2.data.txt	Radiation
5500024035736031208615.C10.level2.data.txt	Radiation
5500024037497121008340.D04.level2.data.txt	Radiation
5500024037497121008340.F07.level2.data.txt	Radiation
5500024037497121008340.C05.level2.data.txt	Radiation
URGED_p_TCGA_Pop_May2011_HT_HG-U133A_96-HTA_A01_787034.level2.data.txt	Radiation
BONES_p_TCGA_Batch8_9_RNA_HT_HG-U133A_96-HTA_A02_298028.level2.data.txt	Radiation
BONES_p_TCGA_Batch8_9_RNA_HT_HG-U133A_96-HTA_C04_298070.level2.data.txt	Radiation
BONES_p_TCGA_Batch8_9_RNA_HT_HG-U133A_96-HTA_A03_297980.level2.data.txt	Radiation
BONES_p_TCGA_Batch8_9_RNA_HT_HG-U133A_96-HTA_A07_297924.level2.data.txt	Radiation
BONES_p_TCGA_Batch8_9_RNA_HT_HG-U133A_96-HTA_H06_298000.level2.data.txt	Radiation
BONES_p_TCGA_Batch8_9_RNA_HT_HG-U133A_96-HTA_B03_298026.level2.data.txt	Radiation
NIDUS_p_TCGA_Batch10_RNA_HT_HG-U133A_96-HTA_B11_400384.level2.data.txt	Radiation
NIDUS_p_TCGA_Batch10_RNA_HT_HG-U133A_96-HTA_C02_400444.level2.data.txt	Radiation
NIDUS_p_TCGA_Batch10_RNA_HT_HG-U133A_96-HTA_C05_400434.level2.data.txt	Radiation
NIDUS_p_TCGA_Batch10_RNA_HT_HG-U133A_96-HTA_A04_400374.level2.data.txt	Radiation
NIDUS_p_TCGA_Batch10_RNA_HT_HG-U133A_96-HTA_A08_400414.level2.data.txt	Radiation
NIDUS_p_TCGA_Batch10_RNA_HT_HG-U133A_96-HTA_A12_400406.level2.data.txt	Radiation
NIDUS_p_TCGA_Batch10_RNA_HT_HG-U133A_96-HTA_B04_400398.level2.data.txt	Radiation
TALAR_p_TCGA_Batch62_Expr_HT_HG-U133A_24-HTA_A05_691764.level2.data.txt	Radiation
APEEK_p_TCGA_GBM16-Ov15_Expr_HT_HG-U133A_96-HTA_F01_464054.level2.data.txt	Radiation
APEEK_p_TCGA_GBM16-Ov15_Expr_HT_HG-U133A_96-HTA_D06_464114.level2.data.txt	Radiation
APEEK_p_TCGA_GBM16-Ov15_Expr_HT_HG-U133A_96-HTA_E11_464008.level2.data.txt	Radiation
FEAST_p_TCGA_B20_21_Expression_HT_HG-U133A_96-HTA_A11_516346.level2.data.txt	Radiation
FEAST_p_TCGA_B20_21_Expression_HT_HG-U133A_96-HTA_B05_516398.level2.data.txt	Radiation
FEAST_p_TCGA_B20_21_Expression_HT_HG-U133A_96-HTA_B11_516294.level2.data.txt	Radiation
FEAST_p_TCGA_B20_21_Expression_HT_HG-U133A_96-HTA_C05_516388.level2.data.txt	Radiation
TARRE_p_MultiPlate_TCGA_SS_MA_Ref_HT_HG-U133A_96-HTA_D01_586198.level2.data.txt	Radiation
TARRE_p_MultiPlate_TCGA_SS_MA_Ref_HT_HG-U133A_96-HTA_D07_586186.level2.data.txt	Radiation
TARRE_p_MultiPlate_TCGA_SS_MA_Ref_HT_HG-U133A_96-HTA_A02_586094.level2.data.txt	Radiation
TARRE_p_MultiPlate_TCGA_SS_MA_Ref_HT_HG-U133A_96-HTA_A08_586070.level2.data.txt	Radiation
TARRE_p_MultiPlate_TCGA_SS_MA_Ref_HT_HG-U133A_96-HTA_B02_586214.level2.data.txt	Radiation
TARRE_p_MultiPlate_TCGA_SS_MA_Ref_HT_HG-U133A_96-HTA_B08_586202.level2.data.txt	Radiation
TARRE_p_MultiPlate_TCGA_SS_MA_Ref_HT_HG-U133A_96-HTA_C02_586222.level2.data.txt	Radiation
TARRE_p_MultiPlate_TCGA_SS_MA_Ref_HT_HG-U133A_96-HTA_C08_586176.level2.data.txt	Radiation
TARRE_p_MultiPlate_TCGA_SS_MA_Ref_HT_HG-U133A_96-HTA_D02_586196.level2.data.txt	Radiation
TARRE_p_MultiPlate_TCGA_SS_MA_Ref_HT_HG-U133A_96-HTA_A03_586082.level2.data.txt	Radiation
URGED_p_TCGA_Pop_May2011_HT_HG-U133A_96-HTA_C08_787000.level2.data.txt	Radiation
URGED_p_TCGA_Pop_May2011_HT_HG-U133A_96-HTA_A09_787026.level2.data.txt	Radiation
URGED_p_TCGA_Pop_May2011_HT_HG-U133A_96-HTA_B05_786972.level2.data.txt	Radiation
URGED_p_TCGA_Pop_May2011_HT_HG-U133A_96-HTA_A07_787014.level2.data.txt	Radiation
MULEY_p_TCGA_b53and79_Expr_HT_HG-U133A_24-HTA_E07_723866.level2.data.txt	Radiation
MULEY_p_TCGA_b53and79_Expr_HT_HG-U133A_24-HTA_F07_723920.level2.data.txt	Radiation
MULEY_p_TCGA_b53and79_Expr_HT_HG-U133A_24-HTA_G07_723860.level2.data.txt	Radiation
MULEY_p_TCGA_b53and79_Expr_HT_HG-U133A_24-HTA_H07_723918.level2.data.txt	Radiation
URGED_p_TCGA_Pop_May2011_HT_HG-U133A_96-HTA_C05_786998.level2.data.txt	Radiation
URGED_p_TCGA_Pop_May2011_HT_HG-U133A_96-HTA_C11_787010.level2.data.txt	Radiation
URGED_p_TCGA_Pop_May2011_HT_HG-U133A_96-HTA_C12_787008.level2.data.txt	Radiation
URGED_p_TCGA_Pop_May2011_HT_HG-U133A_96-HTA_D03_786986.level2.data.txt	Radiation
5500024037497121008340.E01.level2.data.txt	Radiation
5500024037497121008340.A03.level2.data.txt	Radiation
5500024037497121008340.A07.level2.data.txt	Radiation
5500024037497121008340.E08.level2.data.txt	Radiation
5500024037497121008340.C08.level2.data.txt	Radiation
5500024037497121008340.B01.level2.data.txt	Radiation
5500024037497121008340.E03.level2.data.txt	Radiation
5500024037497121008340.B08.level2.data.txt	Radiation
5500024037497121008340.E04.level2.data.txt	Radiation
5500024037497121008340.B12.level2.data.txt	Radiation
5500024037497121008340.F03.level2.data.txt	Radiation
5500024037497121008340.A04.level2.data.txt	Radiation
5500024037497121008340.D03.level2.data.txt	Radiation
5500024037497121008340.D10.level2.data.txt	Radiation
5500024037497121008340.B02.level2.data.txt	Radiation
5500024037497121008340.E09.level2.data.txt	Radiation
5500024037497121008340.D02.level2.data.txt	Radiation
5500024037497121008340.B09.level2.data.txt	Radiation
5500024037497121008340.C01.level2.data.txt	Radiation
5500024037497121008340.F02.level2.data.txt	Radiation
5500024037497121008340.A05.level2.data.txt	Radiation
5500024037497121008340.D07.level2.data.txt	Radiation
5500024037497121008340.B03.level2.data.txt	Radiation
5500024037497121008340.D12.level2.data.txt	Radiation
5500024035736031208615.E02.level2.data.txt	Radiation
5500024035736031208615.E10.level2.data.txt	Radiation
5500024035736031208615.F06.level2.data.txt	Radiation
5500024035736031208615.A08.level2.data.txt	Radiation
5500024035736031208615.B05.level2.data.txt	Radiation
5500024035736031208615.C02.level2.data.txt	Radiation
5500024035736031208615.F02.level2.data.txt	Radiation
5500024035736031208615.D07.level2.data.txt	Radiation
5500024035736031208615.E03.level2.data.txt	Radiation
5500024035736031208615.H08.level2.data.txt	Radiation
5500024035736031208615.F07.level2.data.txt	Radiation
5500024035736031208615.A09.level2.data.txt	Radiation
5500024035736031208615.B06.level2.data.txt	Radiation
5500024035736031208615.C03.level2.data.txt	Radiation
5500024037497121008340.C06.level2.data.txt	Radiation
5500024037497121008340.C09.level2.data.txt	Radiation
5500024037497121008340.E10.level2.data.txt	Radiation
5500024037497121008340.D11.level2.data.txt	Radiation
BONES_p_TCGA_Batch8_9_RNA_HT_HG-U133A_96-HTA_B05_298096.level2.data.txt	Radiation
BONES_p_TCGA_Batch8_9_RNA_HT_HG-U133A_96-HTA_B09_297962.level2.data.txt	Radiation
NIDUS_p_TCGA_Batch10_RNA_HT_HG-U133A_96-HTA_B05_400396.level2.data.txt	Radiation
BONES_p_TCGA_Batch8_9_RNA_HT_HG-U133A_96-HTA_A06_298074.level2.data.txt	Radiation
BONES_p_TCGA_Batch8_9_RNA_HT_HG-U133A_96-HTA_B06_298078.level2.data.txt	Radiation
BONES_p_TCGA_Batch8_9_RNA_HT_HG-U133A_96-HTA_C02_298052.level2.data.txt	Radiation
BONES_p_TCGA_Batch8_9_RNA_HT_HG-U133A_96-HTA_C05_297954.level2.data.txt	Radiation
BONES_p_TCGA_Batch8_9_RNA_HT_HG-U133A_96-HTA_A04_298010.level2.data.txt	Radiation
BONES_p_TCGA_Batch8_9_RNA_HT_HG-U133A_96-HTA_A08_297946.level2.data.txt	Radiation
BONES_p_TCGA_Batch8_9_RNA_HT_HG-U133A_96-HTA_H04_298008.level2.data.txt	Radiation
BONES_p_TCGA_Batch8_9_RNA_HT_HG-U133A_96-HTA_B04_298060.level2.data.txt	Radiation
NIDUS_p_TCGA_Batch10_RNA_HT_HG-U133A_96-HTA_B09_400388.level2.data.txt	Radiation
NIDUS_p_TCGA_Batch10_RNA_HT_HG-U133A_96-HTA_B12_400440.level2.data.txt	Radiation
NIDUS_p_TCGA_Batch10_RNA_HT_HG-U133A_96-HTA_C06_400436.level2.data.txt	Radiation
NIDUS_p_TCGA_Batch10_RNA_HT_HG-U133A_96-HTA_A02_400378.level2.data.txt	Radiation
NIDUS_p_TCGA_Batch10_RNA_HT_HG-U133A_96-HTA_A06_400370.level2.data.txt	Radiation
NIDUS_p_TCGA_Batch10_RNA_HT_HG-U133A_96-HTA_A10_400410.level2.data.txt	Radiation
NIDUS_p_TCGA_Batch10_RNA_HT_HG-U133A_96-HTA_B02_400402.level2.data.txt	Radiation
NIDUS_p_TCGA_Batch10_RNA_HT_HG-U133A_96-HTA_B06_400394.level2.data.txt	Radiation
NIDUS_p_TCGA_Batch10_RNA_HT_HG-U133A_96-HTA_B10_400386.level2.data.txt	Radiation
APEEK_p_TCGA_GBM16-Ov15_Expr_HT_HG-U133A_96-HTA_D05_464112.level2.data.txt	Radiation
APEEK_p_TCGA_GBM16-Ov15_Expr_HT_HG-U133A_96-HTA_E10_464014.level2.data.txt	Radiation
APEEK_p_TCGA_GBM16-Ov15_Expr_HT_HG-U133A_96-HTA_C08_464110.level2.data.txt	Radiation
APEEK_p_TCGA_GBM16-Ov15_Expr_HT_HG-U133A_96-HTA_C01_464082.level2.data.txt	Radiation
APEEK_p_TCGA_GBM16-Ov15_Expr_HT_HG-U133A_96-HTA_D10_464022.level2.data.txt	Radiation
APEEK_p_TCGA_GBM16-Ov15_Expr_HT_HG-U133A_96-HTA_F04_464048.level2.data.txt	Radiation
APEEK_p_TCGA_GBM16-Ov15_Expr_HT_HG-U133A_96-HTA_D09_464020.level2.data.txt	Radiation
APEEK_p_TCGA_GBM16-Ov15_Expr_HT_HG-U133A_96-HTA_F03_464050.level2.data.txt	Radiation
APEEK_p_TCGA_GBM16-Ov15_Expr_HT_HG-U133A_96-HTA_D08_464118.level2.data.txt	Radiation
APEEK_p_TCGA_GBM16-Ov15_Expr_HT_HG-U133A_96-HTA_F02_464052.level2.data.txt	Radiation
APEEK_p_TCGA_GBM16-Ov15_Expr_HT_HG-U133A_96-HTA_C07_464108.level2.data.txt	Radiation
APEEK_p_TCGA_GBM16-Ov15_Expr_HT_HG-U133A_96-HTA_C02_464080.level2.data.txt	Radiation
SOCKS_p_TCGA_31_38_RX14_HT_HG-U133A_96-HTA_E01_588234.level2.data.txt	Radiation
FEAST_p_TCGA_B20_21_Expression_HT_HG-U133A_96-HTA_A07_516460.level2.data.txt	Radiation
FEAST_p_TCGA_B20_21_Expression_HT_HG-U133A_96-HTA_C01_516418.level2.data.txt	Radiation
FEAST_p_TCGA_B20_21_Expression_HT_HG-U133A_96-HTA_C07_516424.level2.data.txt	Radiation
FEAST_p_TCGA_B20_21_Expression_HT_HG-U133A_96-HTA_D07_516464.level2.data.txt	Radiation
SOCKS_p_TCGA_31_38_RX14_HT_HG-U133A_96-HTA_E05_588210.level2.data.txt	Radiation
SOCKS_p_TCGA_31_38_RX14_HT_HG-U133A_96-HTA_E09_588218.level2.data.txt	Radiation
SOCKS_p_TCGA_31_38_RX14_HT_HG-U133A_96-HTA_F01_588256.level2.data.txt	Radiation
SOCKS_p_TCGA_31_38_RX14_HT_HG-U133A_96-HTA_F09_588240.level2.data.txt	Radiation
SOCKS_p_TCGA_31_38_RX14_HT_HG-U133A_96-HTA_G01_588248.level2.data.txt	Radiation
SOCKS_p_TCGA_31_38_RX14_HT_HG-U133A_96-HTA_G04_588254.level2.data.txt	Radiation
SOCKS_p_TCGA_31_38_RX14_HT_HG-U133A_96-HTA_E02_588232.level2.data.txt	Radiation
MULEY_p_TCGA_b53and79_Expr_HT_HG-U133A_24-HTA_B09_723950.level2.data.txt	Radiation
MULEY_p_TCGA_b53and79_Expr_HT_HG-U133A_24-HTA_C09_723842.level2.data.txt	Radiation
MULEY_p_TCGA_b53and79_Expr_HT_HG-U133A_24-HTA_D09_723910.level2.data.txt	Radiation
APEEK_p_TCGA_GBM16-Ov15_Expr_HT_HG-U133A_96-HTA_E06_464006.level2.data.txt	Radiation
APEEK_p_TCGA_GBM16-Ov15_Expr_HT_HG-U133A_96-HTA_C12_464102.level2.data.txt	Radiation
APEEK_p_TCGA_GBM16-Ov15_Expr_HT_HG-U133A_96-HTA_E05_464004.level2.data.txt	Radiation
NIDUS_p_TCGA_Batch10_RNA_HT_HG-U133A_96-HTA_A05_400376.level2.data.txt	Radiation
TARRE_p_MultiPlate_TCGA_SS_MA_Ref_HT_HG-U133A_96-HTA_A09_586058.level2.data.txt	Radiation
FEAST_p_TCGA_B20_21_Expression_HT_HG-U133A_96-HTA_B09_516356.level2.data.txt	Radiation
FEAST_p_TCGA_B20_21_Expression_HT_HG-U133A_96-HTA_C03_516426.level2.data.txt	Radiation
NIDUS_p_TCGA_Batch10_RNA_HT_HG-U133A_96-HTA_B07_400392.level2.data.txt	Radiation
APEEK_p_TCGA_GBM16-Ov15_Expr_HT_HG-U133A_96-HTA_E08_464002.level2.data.txt	Radiation
FEAST_p_TCGA_B20_21_Expression_HT_HG-U133A_96-HTA_B06_516466.level2.data.txt	Radiation
APEEK_p_TCGA_GBM16-Ov15_Expr_HT_HG-U133A_96-HTA_F05_464062.level2.data.txt	Radiation
APEEK_p_TCGA_GBM16-Ov15_Expr_HT_HG-U133A_96-HTA_E02_464030.level2.data.txt	Radiation
APEEK_p_TCGA_GBM16-Ov15_Expr_HT_HG-U133A_96-HTA_F08_464056.level2.data.txt	Radiation
APEEK_p_TCGA_GBM16-Ov15_Expr_HT_HG-U133A_96-HTA_F07_464058.level2.data.txt	Radiation
TARRE_p_MultiPlate_TCGA_SS_MA_Ref_HT_HG-U133A_96-HTA_B03_586208.level2.data.txt	Radiation
FEAST_p_TCGA_B20_21_Expression_HT_HG-U133A_96-HTA_B07_516310.level2.data.txt	Radiation
APEEK_p_TCGA_GBM16-Ov15_Expr_HT_HG-U133A_96-HTA_C06_464106.level2.data.txt	Radiation
FEAST_p_TCGA_B20_21_Expression_HT_HG-U133A_96-HTA_C09_516402.level2.data.txt	Radiation
FEAST_p_TCGA_B20_21_Expression_HT_HG-U133A_96-HTA_C11_516340.level2.data.txt	Radiation
FEAST_p_TCGA_B20_21_Expression_HT_HG-U133A_96-HTA_D05_516318.level2.data.txt	Radiation
FEAST_p_TCGA_B20_21_Expression_HT_HG-U133A_96-HTA_D11_516298.level2.data.txt	Radiation
FEAST_p_TCGA_B20_21_Expression_HT_HG-U133A_96-HTA_A12_516376.level2.data.txt	Radiation
TARRE_p_MultiPlate_TCGA_SS_MA_Ref_HT_HG-U133A_96-HTA_B09_586228.level2.data.txt	Radiation
SOCKS_p_TCGA_31_38_RX14_HT_HG-U133A_96-HTA_E06_588208.level2.data.txt	Radiation
SOCKS_p_TCGA_31_38_RX14_HT_HG-U133A_96-HTA_E10_588216.level2.data.txt	Radiation
TALAR_p_TCGA_Batch62_Expr_HT_HG-U133A_24-HTA_D05_691768.level2.data.txt	Radiation
BONES_p_TCGA_Batch8_9_RNA_HT_HG-U133A_96-HTA_C01_298088.level2.data.txt	Radiation
URGED_p_TCGA_Pop_May2011_HT_HG-U133A_96-HTA_A10_787024.level2.data.txt	Radiation
APEEK_p_TCGA_GBM16-Ov15_Expr_HT_HG-U133A_96-HTA_B12_464092.level2.data.txt	Radiation
APEEK_p_TCGA_GBM16-Ov15_Expr_HT_HG-U133A_96-HTA_E03_464024.level2.data.txt	Radiation
APEEK_p_TCGA_GBM16-Ov15_Expr_HT_HG-U133A_96-HTA_B09_464090.level2.data.txt	Radiation
NIDUS_p_TCGA_Batch10_RNA_HT_HG-U133A_96-HTA_C04_400432.level2.data.txt	Radiation
NIDUS_p_TCGA_Batch10_RNA_HT_HG-U133A_96-HTA_A03_400380.level2.data.txt	Radiation
NIDUS_p_TCGA_Batch10_RNA_HT_HG-U133A_96-HTA_A07_400372.level2.data.txt	Radiation
NIDUS_p_TCGA_Batch10_RNA_HT_HG-U133A_96-HTA_A11_400408.level2.data.txt	Radiation
APEEK_p_TCGA_GBM16-Ov15_Expr_HT_HG-U133A_96-HTA_D03_464124.level2.data.txt	Radiation
APEEK_p_TCGA_GBM16-Ov15_Expr_HT_HG-U133A_96-HTA_D02_464122.level2.data.txt	Radiation
APEEK_p_TCGA_GBM16-Ov15_Expr_HT_HG-U133A_96-HTA_E09_464012.level2.data.txt	Radiation
APEEK_p_TCGA_GBM16-Ov15_Expr_HT_HG-U133A_96-HTA_C09_464096.level2.data.txt	Radiation
APEEK_p_TCGA_GBM16-Ov15_Expr_HT_HG-U133A_96-HTA_C04_464084.level2.data.txt	Radiation
APEEK_p_TCGA_GBM16-Ov15_Expr_HT_HG-U133A_96-HTA_D07_464116.level2.data.txt	Radiation
FEAST_p_TCGA_B20_21_Expression_HT_HG-U133A_96-HTA_A01_516368.level2.data.txt	Radiation
APEEK_p_TCGA_GBM16-Ov15_Expr_HT_HG-U133A_96-HTA_C11_464100.level2.data.txt	Radiation
FEAST_p_TCGA_B20_21_Expression_HT_HG-U133A_96-HTA_B10_516404.level2.data.txt	Radiation
APEEK_p_TCGA_GBM16-Ov15_Expr_HT_HG-U133A_96-HTA_E04_464026.level2.data.txt	Radiation
APEEK_p_TCGA_GBM16-Ov15_Expr_HT_HG-U133A_96-HTA_C03_464086.level2.data.txt	Radiation
APEEK_p_TCGA_GBM16-Ov15_Expr_HT_HG-U133A_96-HTA_D04_464126.level2.data.txt	Radiation
FEAST_p_TCGA_B20_21_Expression_HT_HG-U133A_96-HTA_C04_516328.level2.data.txt	Radiation
FEAST_p_TCGA_B20_21_Expression_HT_HG-U133A_96-HTA_C10_516326.level2.data.txt	Radiation
FEAST_p_TCGA_B20_21_Expression_HT_HG-U133A_96-HTA_D04_516296.level2.data.txt	Radiation
FEAST_p_TCGA_B20_21_Expression_HT_HG-U133A_96-HTA_D10_516384.level2.data.txt	Radiation
FEAST_p_TCGA_B20_21_Expression_HT_HG-U133A_96-HTA_A05_516414.level2.data.txt	Radiation
FEAST_p_TCGA_B20_21_Expression_HT_HG-U133A_96-HTA_D09_516446.level2.data.txt	Radiation
SOCKS_p_TCGA_31_38_RX14_HT_HG-U133A_96-HTA_F06_588266.level2.data.txt	Radiation
FEAST_p_TCGA_B20_21_Expression_HT_HG-U133A_96-HTA_A04_516382.level2.data.txt	Radiation
FEAST_p_TCGA_B20_21_Expression_HT_HG-U133A_96-HTA_A10_516472.level2.data.txt	Radiation
TALAR_p_TCGA_Batch62_Expr_HT_HG-U133A_24-HTA_F05_691676.level2.data.txt	Radiation
SOCKS_p_TCGA_31_38_RX14_HT_HG-U133A_96-HTA_F10_588242.level2.data.txt	Radiation
SOCKS_p_TCGA_31_38_RX14_HT_HG-U133A_96-HTA_G02_588250.level2.data.txt	Radiation
SOCKS_p_TCGA_31_38_RX14_HT_HG-U133A_96-HTA_E03_588238.level2.data.txt	Radiation
SOCKS_p_TCGA_31_38_RX14_HT_HG-U133A_96-HTA_F03_588260.level2.data.txt	Radiation
TALAR_p_TCGA_Batch62_Expr_HT_HG-U133A_24-HTA_G05_691818.level2.data.txt	Radiation
TALAR_p_TCGA_Batch62_Expr_HT_HG-U133A_24-HTA_H05_691802.level2.data.txt	Radiation
URGED_p_TCGA_Pop_May2011_HT_HG-U133A_96-HTA_A05_787018.level2.data.txt	Radiation
URGED_p_TCGA_Pop_May2011_HT_HG-U133A_96-HTA_A12_787020.level2.data.txt	Radiation
URGED_p_TCGA_Pop_May2011_HT_HG-U133A_96-HTA_D01_786982.level2.data.txt	Radiation
URGED_p_TCGA_Pop_May2011_HT_HG-U133A_96-HTA_B03_786968.level2.data.txt	Radiation
URGED_p_TCGA_Pop_May2011_HT_HG-U133A_96-HTA_B12_786954.level2.data.txt	Radiation
URGED_p_TCGA_Pop_May2011_HT_HG-U133A_96-HTA_B06_786974.level2.data.txt	Radiation
URGED_p_TCGA_Pop_May2011_HT_HG-U133A_96-HTA_C04_786962.level2.data.txt	Radiation
URGED_p_TCGA_Pop_May2011_HT_HG-U133A_96-HTA_B07_786976.level2.data.txt	Radiation
URGED_p_TCGA_Pop_May2011_HT_HG-U133A_96-HTA_B01_786964.level2.data.txt	Radiation
APEEK_p_TCGA_GBM16-Ov15_Expr_HT_HG-U133A_96-HTA_D11_464016.level2.data.txt	Radiation
TALAR_p_TCGA_Batch62_Expr_HT_HG-U133A_24-HTA_A07_691750.level2.data.txt	Radiation
APEEK_p_TCGA_GBM16-Ov15_Expr_HT_HG-U133A_96-HTA_F06_464060.level2.data.txt	Radiation
URGED_p_TCGA_Pop_May2011_HT_HG-U133A_96-HTA_A08_787012.level2.data.txt	Radiation
APEEK_p_TCGA_GBM16-Ov15_Expr_HT_HG-U133A_96-HTA_C05_464104.level2.data.txt	Radiation
FEAST_p_TCGA_B20_21_Expression_HT_HG-U133A_96-HTA_A09_516380.level2.data.txt	Radiation
MULEY_p_TCGA_b53and79_Expr_HT_HG-U133A_24-HTA_E09_723838.level2.data.txt	Radiation
MULEY_p_TCGA_b53and79_Expr_HT_HG-U133A_24-HTA_F09_723902.level2.data.txt	Radiation
MULEY_p_TCGA_b53and79_Expr_HT_HG-U133A_24-HTA_G09_723956.level2.data.txt	Radiation
FEAST_p_TCGA_B20_21_Expression_HT_HG-U133A_96-HTA_B12_516448.level2.data.txt	Radiation
TARRE_p_MultiPlate_TCGA_SS_MA_Ref_HT_HG-U133A_96-HTA_C03_586216.level2.data.txt	Radiation
FEAST_p_TCGA_B20_21_Expression_HT_HG-U133A_96-HTA_C06_516330.level2.data.txt	Radiation
FEAST_p_TCGA_B20_21_Expression_HT_HG-U133A_96-HTA_C12_516312.level2.data.txt	Radiation
FEAST_p_TCGA_B20_21_Expression_HT_HG-U133A_96-HTA_D06_516440.level2.data.txt	Radiation
TARRE_p_MultiPlate_TCGA_SS_MA_Ref_HT_HG-U133A_96-HTA_C09_586174.level2.data.txt	Radiation
TARRE_p_MultiPlate_TCGA_SS_MA_Ref_HT_HG-U133A_96-HTA_D03_586194.level2.data.txt	Radiation
TARRE_p_MultiPlate_TCGA_SS_MA_Ref_HT_HG-U133A_96-HTA_D09_586144.level2.data.txt	Radiation
TARRE_p_MultiPlate_TCGA_SS_MA_Ref_HT_HG-U133A_96-HTA_A04_586086.level2.data.txt	Radiation
TARRE_p_MultiPlate_TCGA_SS_MA_Ref_HT_HG-U133A_96-HTA_A10_586062.level2.data.txt	Radiation
TARRE_p_MultiPlate_TCGA_SS_MA_Ref_HT_HG-U133A_96-HTA_B04_586210.level2.data.txt	Radiation
TARRE_p_MultiPlate_TCGA_SS_MA_Ref_HT_HG-U133A_96-HTA_B10_586230.level2.data.txt	Radiation
TARRE_p_MultiPlate_TCGA_SS_MA_Ref_HT_HG-U133A_96-HTA_C04_586218.level2.data.txt	Radiation
TARRE_p_MultiPlate_TCGA_SS_MA_Ref_HT_HG-U133A_96-HTA_C10_586172.level2.data.txt	Radiation
TARRE_p_MultiPlate_TCGA_SS_MA_Ref_HT_HG-U133A_96-HTA_D10_586146.level2.data.txt	Radiation
TARRE_p_MultiPlate_TCGA_SS_MA_Ref_HT_HG-U133A_96-HTA_A05_586074.level2.data.txt	Radiation
FEAST_p_TCGA_B20_21_Expression_HT_HG-U133A_96-HTA_A02_516408.level2.data.txt	Radiation
FEAST_p_TCGA_B20_21_Expression_HT_HG-U133A_96-HTA_A08_516468.level2.data.txt	Radiation
TARRE_p_MultiPlate_TCGA_SS_MA_Ref_HT_HG-U133A_96-HTA_A11_586050.level2.data.txt	Radiation
FEAST_p_TCGA_B20_21_Expression_HT_HG-U133A_96-HTA_B02_516364.level2.data.txt	Radiation
FEAST_p_TCGA_B20_21_Expression_HT_HG-U133A_96-HTA_B08_516420.level2.data.txt	Radiation
FEAST_p_TCGA_B20_21_Expression_HT_HG-U133A_96-HTA_C02_516392.level2.data.txt	Radiation
FEAST_p_TCGA_B20_21_Expression_HT_HG-U133A_96-HTA_C08_516462.level2.data.txt	Radiation
TARRE_p_MultiPlate_TCGA_SS_MA_Ref_HT_HG-U133A_96-HTA_B05_586204.level2.data.txt	Radiation
FEAST_p_TCGA_B20_21_Expression_HT_HG-U133A_96-HTA_D02_516438.level2.data.txt	Radiation
TARRE_p_MultiPlate_TCGA_SS_MA_Ref_HT_HG-U133A_96-HTA_B11_586224.level2.data.txt	Radiation
FEAST_p_TCGA_B20_21_Expression_HT_HG-U133A_96-HTA_A03_516396.level2.data.txt	Radiation
TARRE_p_MultiPlate_TCGA_SS_MA_Ref_HT_HG-U133A_96-HTA_C11_586170.level2.data.txt	Radiation
TARRE_p_MultiPlate_TCGA_SS_MA_Ref_HT_HG-U133A_96-HTA_D05_586190.level2.data.txt	Radiation
TARRE_p_MultiPlate_TCGA_SS_MA_Ref_HT_HG-U133A_96-HTA_D11_586148.level2.data.txt	Radiation
TARRE_p_MultiPlate_TCGA_SS_MA_Ref_HT_HG-U133A_96-HTA_A12_586054.level2.data.txt	Radiation
TARRE_p_MultiPlate_TCGA_SS_MA_Ref_HT_HG-U133A_96-HTA_B06_586206.level2.data.txt	Radiation
WARNS_p_TCGA_b79_Expr_HT_HG-U133A_24-HTA_D05_724140.level2.data.txt	Radiation
WARNS_p_TCGA_b79_Expr_HT_HG-U133A_24-HTA_E05_724104.level2.data.txt	Radiation
WARNS_p_TCGA_b79_Expr_HT_HG-U133A_24-HTA_F05_724012.level2.data.txt	Radiation
WARNS_p_TCGA_b79_Expr_HT_HG-U133A_24-HTA_G05_724174.level2.data.txt	Radiation
WARNS_p_TCGA_b79_Expr_HT_HG-U133A_24-HTA_H05_724162.level2.data.txt	Radiation
WARNS_p_TCGA_b79_Expr_HT_HG-U133A_24-HTA_A07_724158.level2.data.txt	Radiation
WARNS_p_TCGA_b79_Expr_HT_HG-U133A_24-HTA_B07_724034.level2.data.txt	Radiation
WARNS_p_TCGA_b79_Expr_HT_HG-U133A_24-HTA_C07_724176.level2.data.txt	Radiation
WARNS_p_TCGA_b79_Expr_HT_HG-U133A_24-HTA_D07_724062.level2.data.txt	Radiation
WARNS_p_TCGA_b79_Expr_HT_HG-U133A_24-HTA_E07_724052.level2.data.txt	Radiation
WARNS_p_TCGA_b79_Expr_HT_HG-U133A_24-HTA_F07_724038.level2.data.txt	Radiation
URGED_p_TCGA_Pop_May2011_HT_HG-U133A_96-HTA_C03_786960.level2.data.txt	Radiation
TARRE_p_MultiPlate_TCGA_SS_MA_Ref_HT_HG-U133A_96-HTA_B12_586226.level2.data.txt	Radiation
TALAR_p_TCGA_Batch62_Expr_HT_HG-U133A_24-HTA_B07_691694.level2.data.txt	Radiation
TARRE_p_MultiPlate_TCGA_SS_MA_Ref_HT_HG-U133A_96-HTA_D06_586188.level2.data.txt	Radiation
TALAR_p_TCGA_Batch62_Expr_HT_HG-U133A_24-HTA_E07_691656.level2.data.txt	Radiation
TALAR_p_TCGA_Batch62_Expr_HT_HG-U133A_24-HTA_F07_691636.level2.data.txt	Radiation
TALAR_p_TCGA_Batch62_Expr_HT_HG-U133A_24-HTA_G07_691706.level2.data.txt	Radiation
TALAR_p_TCGA_Batch62_Expr_HT_HG-U133A_24-HTA_H07_691678.level2.data.txt	Radiation
TALAR_p_TCGA_Batch62_Expr_HT_HG-U133A_24-HTA_A09_691690.level2.data.txt	Radiation
SOCKS_p_TCGA_31_38_RX14_HT_HG-U133A_96-HTA_F07_588268.level2.data.txt	Radiation
SOCKS_p_TCGA_31_38_RX14_HT_HG-U133A_96-HTA_F11_588244.level2.data.txt	Radiation
SOCKS_p_TCGA_31_38_RX14_HT_HG-U133A_96-HTA_G06_588196.level2.data.txt	Radiation
SOCKS_p_TCGA_31_38_RX14_HT_HG-U133A_96-HTA_E04_588236.level2.data.txt	Radiation
TALAR_p_TCGA_Batch62_Expr_HT_HG-U133A_24-HTA_C09_691766.level2.data.txt	Radiation
TALAR_p_TCGA_Batch62_Expr_HT_HG-U133A_24-HTA_D09_691742.level2.data.txt	Radiation
TALAR_p_TCGA_Batch62_Expr_HT_HG-U133A_24-HTA_F09_691702.level2.data.txt	Radiation
TALAR_p_TCGA_Batch62_Expr_HT_HG-U133A_24-HTA_G09_691658.level2.data.txt	Radiation
TALAR_p_TCGA_Batch62_Expr_HT_HG-U133A_24-HTA_H09_691650.level2.data.txt	Radiation
WARNS_p_TCGA_b79_Expr_HT_HG-U133A_24-HTA_G07_724112.level2.data.txt	Radiation
SPANS_p_TCGA_Batch60_62_Expr_HT_HG-U133A_24-HTA_D09_692014.level2.data.txt	Radiation
SOCKS_p_TCGA_31_38_RX14_HT_HG-U133A_96-HTA_E12_588220.level2.data.txt	Radiation
SOCKS_p_TCGA_31_38_RX14_HT_HG-U133A_96-HTA_F04_588262.level2.data.txt	Radiation
SPANS_p_TCGA_Batch60_62_Expr_HT_HG-U133A_24-HTA_E09_691912.level2.data.txt	Radiation
SPANS_p_TCGA_Batch60_62_Expr_HT_HG-U133A_24-HTA_F09_691866.level2.data.txt	Radiation
URGED_p_TCGA_Pop_May2011_HT_HG-U133A_96-HTA_B08_786978.level2.data.txt	Radiation
WARNS_p_TCGA_b79_Expr_HT_HG-U133A_24-HTA_H07_724006.level2.data.txt	Radiation
WARNS_p_TCGA_b79_Expr_HT_HG-U133A_24-HTA_A09_724056.level2.data.txt	Radiation
WARNS_p_TCGA_b79_Expr_HT_HG-U133A_24-HTA_C09_724080.level2.data.txt	Radiation
WARNS_p_TCGA_b79_Expr_HT_HG-U133A_24-HTA_E09_723996.level2.data.txt	Radiation
WARNS_p_TCGA_b79_Expr_HT_HG-U133A_24-HTA_F09_724094.level2.data.txt	Radiation
WARNS_p_TCGA_b79_Expr_HT_HG-U133A_24-HTA_H09_724066.level2.data.txt	Radiation
URGED_p_TCGA_Pop_May2011_HT_HG-U133A_96-HTA_D02_786980.level2.data.txt	Radiation
URGED_p_TCGA_Pop_May2011_HT_HG-U133A_96-HTA_A03_787030.level2.data.txt	Radiation
URGED_p_TCGA_Pop_May2011_HT_HG-U133A_96-HTA_A02_787032.level2.data.txt	Radiation
URGED_p_TCGA_Pop_May2011_HT_HG-U133A_96-HTA_D04_786984.level2.data.txt	Radiation
URGED_p_TCGA_Pop_May2011_HT_HG-U133A_96-HTA_C01_786956.level2.data.txt	Radiation
X5500024032848101507996.D03.level2.data.txt	NO Radiation
X5500024032848101507996.H03.level2.data.txt	NO Radiation
X5500024035100021608462.A04.level2.data.txt	NO Radiation
X5500024035100021608462.A06.level2.data.txt	NO Radiation
X5500024035100021608462.A08.level2.data.txt	NO Radiation
X5500024035100021608462.A09.level2.data.txt	NO Radiation
X5500024035100021608462.A12.level2.data.txt	NO Radiation
X5500024035100021608462.B09.level2.data.txt	NO Radiation
X5500024035100021608462.B11.level2.data.txt	NO Radiation
X5500024035100021608462.C03.level2.data.txt	NO Radiation
X5500024035100021608462.C10.level2.data.txt	NO Radiation
X5500024035100021608462.C11.level2.data.txt	NO Radiation
X5500024035736031208615.A06.level2.data.txt	NO Radiation
X5500024035736031208615.A07.level2.data.txt	NO Radiation
X5500024035736031208615.C01.level2.data.txt	NO Radiation
X5500024035736031208615.D06.level2.data.txt	NO Radiation
X5500024035736031208615.E09.level2.data.txt	NO Radiation
X5500024035736031208615.G06.level2.data.txt	NO Radiation
X5500024035736031208615.G07.level2.data.txt	NO Radiation
X5500024035736031208615.H05.level2.data.txt	NO Radiation
X5500024037497121008340.A08.level2.data.txt	NO Radiation
X5500024037497121008340.A10.level2.data.txt	NO Radiation
X5500024037497121008340.B10.level2.data.txt	NO Radiation
X5500024037497121008340.C07.level2.data.txt	NO Radiation
X5500024037497121008340.D05.level2.data.txt	NO Radiation
X5500024037497121008340.D06.level2.data.txt	NO Radiation
X5500024037497121008340.E07.level2.data.txt	NO Radiation
APEEK_p_TCGA_GBM16.Ov15_Expr_HT_HG.U133A_96.HTA_C10_464098.level2.data.txt	NO Radiation
APEEK_p_TCGA_GBM16.Ov15_Expr_HT_HG.U133A_96.HTA_D12_464018.level2.data.txt	NO Radiation
APEEK_p_TCGA_GBM16.Ov15_Expr_HT_HG.U133A_96.HTA_E01_464028.level2.data.txt	NO Radiation
APEEK_p_TCGA_GBM16.Ov15_Expr_HT_HG.U133A_96.HTA_E07_464000.level2.data.txt	NO Radiation
APEEK_p_TCGA_GBM16.Ov15_Expr_HT_HG.U133A_96.HTA_E12_464010.level2.data.txt	NO Radiation
APEEK_p_TCGA_GBM16.Ov15_Expr_HT_HG.U133A_96.HTA_F09_464038.level2.data.txt	NO Radiation
BONES_p_TCGA_Batch8_9_RNA_HT_HG.U133A_96.HTA_A09_298056.level2.data.txt	NO Radiation
BONES_p_TCGA_Batch8_9_RNA_HT_HG.U133A_96.HTA_B02_297952.level2.data.txt	NO Radiation
BONES_p_TCGA_Batch8_9_RNA_HT_HG.U133A_96.HTA_B07_297984.level2.data.txt	NO Radiation
BONES_p_TCGA_Batch8_9_RNA_HT_HG.U133A_96.HTA_B10_297936.level2.data.txt	NO Radiation
BONES_p_TCGA_Batch8_9_RNA_HT_HG.U133A_96.HTA_H05_297958.level2.data.txt	NO Radiation
FEAST_p_TCGA_B20_21_Expression_HT_HG.U133A_96.HTA_A06_516284.level2.data.txt	NO Radiation
FEAST_p_TCGA_B20_21_Expression_HT_HG.U133A_96.HTA_B01_516436.level2.data.txt	NO Radiation
FEAST_p_TCGA_B20_21_Expression_HT_HG.U133A_96.HTA_B03_516366.level2.data.txt	NO Radiation
FEAST_p_TCGA_B20_21_Expression_HT_HG.U133A_96.HTA_B04_516390.level2.data.txt	NO Radiation
FEAST_p_TCGA_B20_21_Expression_HT_HG.U133A_96.HTA_D03_516432.level2.data.txt	NO Radiation
FEAST_p_TCGA_B20_21_Expression_HT_HG.U133A_96.HTA_D08_516336.level2.data.txt	NO Radiation
MULEY_p_TCGA_b53and79_Expr_HT_HG.U133A_24.HTA_A09_723906.level2.data.txt	NO Radiation
MULEY_p_TCGA_b53and79_Expr_HT_HG.U133A_24.HTA_H09_723968.level2.data.txt	NO Radiation
NIDUS_p_TCGA_Batch10_RNA_HT_HG.U133A_96.HTA_A01_400382.level2.data.txt	NO Radiation
NIDUS_p_TCGA_Batch10_RNA_HT_HG.U133A_96.HTA_A09_400412.level2.data.txt	NO Radiation
NIDUS_p_TCGA_Batch10_RNA_HT_HG.U133A_96.HTA_B01_400404.level2.data.txt	NO Radiation
NIDUS_p_TCGA_Batch10_RNA_HT_HG.U133A_96.HTA_B03_400400.level2.data.txt	NO Radiation
NIDUS_p_TCGA_Batch10_RNA_HT_HG.U133A_96.HTA_C01_400442.level2.data.txt	NO Radiation
SOCKS_p_TCGA_31_38_RX14_HT_HG.U133A_96.HTA_E07_588214.level2.data.txt	NO Radiation
SOCKS_p_TCGA_31_38_RX14_HT_HG.U133A_96.HTA_E08_588212.level2.data.txt	NO Radiation
SOCKS_p_TCGA_31_38_RX14_HT_HG.U133A_96.HTA_E11_588222.level2.data.txt	NO Radiation
SOCKS_p_TCGA_31_38_RX14_HT_HG.U133A_96.HTA_F02_588258.level2.data.txt	NO Radiation
SOCKS_p_TCGA_31_38_RX14_HT_HG.U133A_96.HTA_F05_588264.level2.data.txt	NO Radiation
SOCKS_p_TCGA_31_38_RX14_HT_HG.U133A_96.HTA_F08_588270.level2.data.txt	NO Radiation
SOCKS_p_TCGA_31_38_RX14_HT_HG.U133A_96.HTA_G03_588252.level2.data.txt	NO Radiation
SOCKS_p_TCGA_31_38_RX14_HT_HG.U133A_96.HTA_G05_588198.level2.data.txt	NO Radiation
SPANS_p_TCGA_Batch60_62_Expr_HT_HG.U133A_24.HTA_G09_691928.level2.data.txt	NO Radiation
TALAR_p_TCGA_Batch62_Expr_HT_HG.U133A_24.HTA_B09_691756.level2.data.txt	NO Radiation
TALAR_p_TCGA_Batch62_Expr_HT_HG.U133A_24.HTA_C05_691664.level2.data.txt	NO Radiation
TALAR_p_TCGA_Batch62_Expr_HT_HG.U133A_24.HTA_C07_691784.level2.data.txt	NO Radiation
TALAR_p_TCGA_Batch62_Expr_HT_HG.U133A_24.HTA_D07_691684.level2.data.txt	NO Radiation
TALAR_p_TCGA_Batch62_Expr_HT_HG.U133A_24.HTA_E05_691674.level2.data.txt	NO Radiation
TALAR_p_TCGA_Batch62_Expr_HT_HG.U133A_24.HTA_E09_691686.level2.data.txt	NO Radiation
TARRE_p_MultiPlate_TCGA_SS_MA_Ref_HT_HG.U133A_96.HTA_C06_586180.level2.data.txt	NO Radiation
TARRE_p_MultiPlate_TCGA_SS_MA_Ref_HT_HG.U133A_96.HTA_C07_586178.level2.data.txt	NO Radiation
TARRE_p_MultiPlate_TCGA_SS_MA_Ref_HT_HG.U133A_96.HTA_C12_586168.level2.data.txt	NO Radiation
TARRE_p_MultiPlate_TCGA_SS_MA_Ref_HT_HG.U133A_96.HTA_D04_586192.level2.data.txt	NO Radiation
TARRE_p_MultiPlate_TCGA_SS_MA_Ref_HT_HG.U133A_96.HTA_D08_586184.level2.data.txt	NO Radiation
URGED_p_TCGA_Pop_May2011_HT_HG.U133A_96.HTA_A04_787028.level2.data.txt	NO Radiation
URGED_p_TCGA_Pop_May2011_HT_HG.U133A_96.HTA_A06_787016.level2.data.txt	NO Radiation
URGED_p_TCGA_Pop_May2011_HT_HG.U133A_96.HTA_A11_787022.level2.data.txt	NO Radiation
URGED_p_TCGA_Pop_May2011_HT_HG.U133A_96.HTA_B02_786966.level2.data.txt	NO Radiation
URGED_p_TCGA_Pop_May2011_HT_HG.U133A_96.HTA_B04_786970.level2.data.txt	NO Radiation
URGED_p_TCGA_Pop_May2011_HT_HG.U133A_96.HTA_B10_786950.level2.data.txt	NO Radiation
URGED_p_TCGA_Pop_May2011_HT_HG.U133A_96.HTA_B11_786952.level2.data.txt	NO Radiation
URGED_p_TCGA_Pop_May2011_HT_HG.U133A_96.HTA_C02_786958.level2.data.txt	NO Radiation
URGED_p_TCGA_Pop_May2011_HT_HG.U133A_96.HTA_C06_786996.level2.data.txt	NO Radiation
URGED_p_TCGA_Pop_May2011_HT_HG.U133A_96.HTA_C07_787002.level2.data.txt	NO Radiation
URGED_p_TCGA_Pop_May2011_HT_HG.U133A_96.HTA_C09_787006.level2.data.txt	NO Radiation
URGED_p_TCGA_Pop_May2011_HT_HG.U133A_96.HTA_C10_787004.level2.data.txt	NO Radiation
WARNS_p_TCGA_b79_Expr_HT_HG.U133A_24.HTA_A05_724116.level2.data.txt	NO Radiation
WARNS_p_TCGA_b79_Expr_HT_HG.U133A_24.HTA_B09_724152.level2.data.txt	NO Radiation
WARNS_p_TCGA_b79_Expr_HT_HG.U133A_24.HTA_C05_724136.level2.data.txt	NO Radiation
WARNS_p_TCGA_b79_Expr_HT_HG.U133A_24.HTA_D09_723994.level2.data.txt	NO Radiation
WARNS_p_TCGA_b79_Expr_HT_HG.U133A_24.HTA_G09_724166.level2.data.txt	NO Radiation

## Sheet: GSE7696
Sample	disease status
GSM187153	radioresistant
GSM187154	radiosensitive
GSM187155	radiosensitive
GSM187157	radiosensitive
GSM187158	radiosensitive
GSM187159	radiosensitive
GSM187160	radiosensitive
GSM187161	radiosensitive
GSM187162	radiosensitive
GSM187163	radiosensitive
GSM187164	radiosensitive
GSM187165	radiosensitive
GSM187166	radiosensitive
GSM187167	radiosensitive
GSM187168	radiosensitive
GSM187169	radiosensitive
GSM187171	radioresistant
GSM187172	radiosensitive
GSM187174	radioresistant
GSM187175	radiosensitive
GSM187176	radiosensitive
GSM187177	radiosensitive
GSM187178	radiosensitive
GSM187179	radioresistant
GSM187181	radioresistant
GSM187182	radioresistant
GSM187183	radioresistant
GSM187184	radiosensitive
GSM187185	radiosensitive
GSM187186	radioresistant
GSM187187	radiosensitive
GSM187188	radiosensitive
GSM187189	radiosensitive
GSM187190	radiosensitive
GSM187191	radiosensitive
GSM187192	radiosensitive
GSM187193	radiosensitive
GSM187194	radiosensitive
GSM187195	radiosensitive
GSM187196	radiosensitive
GSM187197	radiosensitive
GSM187198	radiosensitive
GSM187199	radiosensitive
GSM187200	radiosensitive
GSM187201	radiosensitive
GSM187202	radiosensitive
GSM187203	radiosensitive
GSM187204	radiosensitive
GSM187205	radiosensitive
GSM187206	radiosensitive
GSM187207	radiosensitive
GSM187208	radiosensitive
GSM187209	radiosensitive
GSM187210	radiosensitive
GSM187211	radiosensitive
GSM187212	radiosensitive
GSM187213	radiosensitive
GSM187214	radiosensitive
GSM187215	radiosensitive
GSM187216	radiosensitive
GSM187217	radiosensitive
GSM187218	radiosensitive
GSM187219	radiosensitive
GSM187220	radiosensitive
GSM187221	radiosensitive
GSM187222	radiosensitive
GSM187223	radiosensitive
GSM187224	radioresistant
GSM187225	radiosensitive
GSM187226	radioresistant
GSM187227	radiosensitive
GSM187228	radiosensitive
GSM187229	radiosensitive
GSM187230	radiosensitive
GSM187231	radiosensitive
GSM187232	radiosensitive
GSM187233	radiosensitive
GSM187234	radiosensitive
GSM187235	radiosensitive
GSM187236	radiosensitive

## Sheet: GSE13041
samples	style
GSM326661	NO Radiation
GSM326662	Radiation
GSM326663	NO Radiation
GSM326664	Radiation
GSM326665	NO Radiation
GSM326666	NO Radiation
GSM326667	NO Radiation
GSM326668	Radiation
GSM326669	NO Radiation
GSM326670	Radiation
GSM326671	NO Radiation
GSM326672	NO Radiation
GSM326673	NO Radiation
GSM326674	NO Radiation
GSM326675	NO Radiation
GSM326676	Radiation
GSM326677	NO Radiation
GSM326678	Radiation
GSM326679	NO Radiation
GSM326680	NO Radiation
GSM326681	NO Radiation
GSM326682	NO Radiation
GSM326683	NO Radiation
GSM326684	NO Radiation
GSM326685	NO Radiation
GSM326686	Radiation
GSM326687	NO Radiation
GSM326688	NO Radiation
GSM326689	NO Radiation
GSM326690	NO Radiation
GSM326691	Radiation
GSM326692	NO Radiation
GSM326693	NO Radiation
GSM326694	NO Radiation
GSM326695	NO Radiation
GSM326696	NO Radiation
GSM326697	NO Radiation
GSM326698	NO Radiation
GSM326699	NO Radiation
GSM326700	Radiation
GSM326701	NO Radiation
GSM326702	NO Radiation
GSM326703	NO Radiation
GSM326704	Radiation
GSM326705	NO Radiation
GSM326706	NO Radiation
GSM326707	NO Radiation
GSM326708	Radiation
GSM326709	NO Radiation
GSM326710	NO Radiation
GSM326711	NO Radiation
GSM326712	Radiation
GSM326713	Radiation
GSM326714	NO Radiation
GSM326715	Radiation
GSM326716	Radiation
GSM326717	NO Radiation
GSM326718	NO Radiation
GSM326719	Radiation
GSM326720	NO Radiation
GSM326721	NO Radiation
GSM326722	NO Radiation
GSM326723	Radiation
GSM326724	Radiation
GSM326725	Radiation
GSM326726	NO Radiation
GSM326727	NO Radiation
GSM326728	NO Radiation
GSM326729	NO Radiation
GSM326730	NO Radiation
GSM326731	Radiation
GSM326732	Radiation
GSM326733	Radiation
GSM326734	Radiation
GSM326735	NO Radiation
GSM326736	NO Radiation
GSM326737	NO Radiation
GSM326738	NO Radiation
GSM326739	NO Radiation
GSM326740	NO Radiation
GSM326741	NO Radiation
GSM326742	NO Radiation
GSM326743	NO Radiation
GSM326744	NO Radiation
GSM326745	NO Radiation
GSM326746	NO Radiation
GSM326747	NO Radiation
GSM326748	NO Radiation
GSM326749	NO Radiation
GSM326750	NO Radiation
GSM326751	NO Radiation
GSM326752	NO Radiation
GSM326753	NO Radiation
GSM326754	NO Radiation
GSM326755	NO Radiation
GSM326756	NO Radiation
GSM326757	NO Radiation
GSM326758	NO Radiation
GSM326759	NO Radiation
GSM326760	NO Radiation
GSM326761	NO Radiation
GSM326762	NO Radiation
GSM326763	NO Radiation
GSM326764	NO Radiation
GSM326765	NO Radiation
GSM326766	NO Radiation
GSM326767	NO Radiation
GSM326768	NO Radiation
GSM326769	NO Radiation
GSM326770	NO Radiation
GSM326771	NO Radiation
GSM326772	NO Radiation
GSM326773	NO Radiation
GSM326774	NO Radiation
GSM326775	NO Radiation
GSM326776	NO Radiation
GSM326777	NO Radiation
GSM326778	NO Radiation
GSM326779	NO Radiation
GSM326780	NO Radiation
GSM326781	NO Radiation
GSM326782	NO Radiation
GSM326783	NO Radiation
GSM326784	NO Radiation
GSM326785	NO Radiation
GSM326786	NO Radiation
GSM326787	NO Radiation
GSM326788	NO Radiation
GSM326789	NO Radiation
GSM326790	NO Radiation
GSM326791	NO Radiation
GSM326792	NO Radiation
GSM326793	NO Radiation
GSM326794	NO Radiation
GSM326795	NO Radiation
GSM326796	NO Radiation
GSM326797	NO Radiation
GSM326798	NO Radiation
GSM326799	NO Radiation
GSM326800	NO Radiation
GSM326801	NO Radiation
GSM326802	NO Radiation
GSM326803	NO Radiation
GSM326804	NO Radiation
GSM326805	NO Radiation
GSM326806	NO Radiation
GSM326807	NO Radiation
GSM326808	NO Radiation
GSM326809	NO Radiation
GSM326810	NO Radiation
GSM326811	NO Radiation
GSM326812	NO Radiation
GSM326813	NO Radiation
GSM326814	NO Radiation
GSM326815	NO Radiation
GSM326816	NO Radiation
GSM326817	NO Radiation
GSM326818	NO Radiation
GSM326819	NO Radiation
GSM326820	NO Radiation
GSM326821	NO Radiation
GSM326822	NO Radiation
GSM326823	NO Radiation
GSM326824	NO Radiation
GSM326825	NO Radiation
GSM326826	NO Radiation
GSM326827	NO Radiation
GSM326828	NO Radiation
GSM326829	NO Radiation
GSM326830	NO Radiation
GSM326831	NO Radiation
GSM326832	NO Radiation
GSM326833	NO Radiation
GSM326834	NO Radiation
GSM326835	NO Radiation
GSM326836	NO Radiation
GSM326837	NO Radiation
GSM326838	NO Radiation
GSM326839	NO Radiation
GSM326840	NO Radiation
GSM326841	NO Radiation
GSM326842	NO Radiation
GSM326843	NO Radiation
GSM326844	NO Radiation
GSM326845	NO Radiation
GSM326846	NO Radiation
GSM326847	NO Radiation
GSM326848	NO Radiation
GSM326849	NO Radiation
GSM326850	NO Radiation
GSM326851	NO Radiation
